# Supplementary material for: Lizards ran bipedally 110 million years ago
Source: Sci Rep. 2018 Feb 15;8:2617. doi: 10.1038/s41598-018-20809-z (PMC5814403; doi:10.1038/s41598-018-20809-z)
Supplement: Supplementary file 2 — Supplementary Information Table 1 [file 41598_2018_20809_MOESM2_ESM.xlsx]

## Sheet: Sheet1
Trackway #	Track #	M/P	L/R	L	W	L/W	I	II	III	IV	V	I-V ang.	Stride	Pace	P angulation
A	1	P	R	22.83	13.41	1.70246		7.14	15.1	16.67			-	-	-
	2	P	L	23.57	10.62	2.2194		5.46	13.72	16.31			-	45.92	107.77
	3	P	R	23.57	11.43	2.06212	6.58	11.01	15.31	18.15	9.59	88.28	74.09	49.48	105.61
	4	P	L	24.01	10.67	2.25023		11.52	14.66	18.02	9.53		71.73	43.68	104.29
	5	P	R	24.7	12.18	2.02791	4.17	7.97	16.69	18.37	7.62	29.04	72.97	48.95	111.3
	6	P	L	21.37	14.17	1.50812	3.38	7.61	14.79	17	9.74	120.73	79.67	48.94	121.5
	7	P	R	22.92	10.18	2.25147	6.98	9.94	14.39	17.17			85.83	50.2	119.27
	8	P	L	19.83	14.72	1.34715	7.66	11.86	16.15	18.21	9.86	99.71	84.94	45.88	120.45
	9	P	R	18.32	14.1	1.29929	2.1	13.17	16.33	15	10.89	81.48	85.04	49.52	-
	10	M	R	12.47	6.92	1.80202	7.17	10.7	5.99				-	-	-
average	manus			12.47	6.92	1.80202	7.17	10.7	5.99				-	-	-
average	pes (all)			22.3467	12.3867	1.85202	5.145	9.52	15.2378	17.2111	9.53833	83.848	79.1814	47.8212	112.884
average	pes (well perserved)			21.558	13.32	1.64892	5.145	9.52	15.2378	17.2111	9.53833	89.8233	79.1814	47.8212	112.884
B	1	M	R	19.18	19.23	0.9974	7.58	11.91	13.64	12.69	6.84	134.42	-	-	-
	2	P (partial)	L	-	-	-							-	-	-
	3	M (partial)	L	-	-	-							-	-	-
	4	M (partial)	R	-	-	-							-	-	-
	5	P	L	21.08	7.16	2.94413		5.47	14.88	20.69			-	-	-
	6	P	R	15.78	12.46	1.26645		9.77	14.9	17.11			-	48.96	95.77
	7	P	L	25.54	11.24	2.27224	6.32	11.72	17.96	19.06	10.27	66.99	73.53	50.04	106.43
	8	P	R	21.79	12.1	1.80083	1.82	9.36	15.37	17.37	9.63	68.58	78.27	47.14	109.09
	9	P	L	21.71	11.43	1.89939	2.48	7.8	14.04	16.32	8.37	101.51	78.67	48.83	112.75
	10	P	R	-	-	-			4.52	8.02			94.05	63.45	-
average	manus			19.18	19.23	0.9974	7.58	11.91	13.64	12.69	6.84	134.42	-	-	-
average	pes (all)			21.18	10.878	2.03661	3.54	8.824	13.6117	16.4283	9.42333	79.0267	81.13	51.684	106.01
average	pes (well preserved)			23.0133	11.59	1.99082	3.54	8.824	15.43	18.11	9.42333	67.785	76.8233	48.7425	106.01
C	1	P?	R	-	-	-			6.12	4.08			-	-	-
	2	P	R	15.95	15.67	1.01787		5.39	13.56	13.78			20.62	-	-
	3	P	R	13.13	13.65	0.961905		5.42	11.73	14.01			51.02	-	-
	4	P	R	-	-	-			10.05	12.88			62.29	-	-
average	pes (all)			14.54	14.66	0.989887		5.405	10.365	11.1875			44.6433	-	-
average	pes (well preserved)			14.54	14.66	0.989887		5.405	11.78	13.5567			56.655	-	-
D	1	P	R	-	-	-				15.22			-	-	-
	2	P	R	14.04	11.41	1.2305		4.53	8.55	14.35			48.06	-	-
	3	P	R	-	-	-			9.25	13.35			49.14	-	-
	4	P scratch?	R	-	-	-							-	-	-
average	pes (all)			14.04	11.41	1.2305		4.53	8.9	14.3067			48.6	-	-
E	1	P	L						13.84	17.26			-	-	-
